# Supplementary material for: Assessing Cognitive Outcomes in Coma Survivors: A Literature Review
Source: Brain Sci. 2023 Jan 4;13(1):96. doi: 10.3390/brainsci13010096 (PMC9856711; doi:10.3390/brainsci13010096)
Supplement: Supplementary file 1 [file brainsci-13-00096-s001.zip]

Archive with 1 entries (1 files):
- brainsci-2085947-supplementary.pdf
